# Supplementary material for: Growth at the limits: comparing trace metal limitation of a freshwater cyanobacterium (Dolichospermum lemmermannii) and a freshwater diatom (Fragilaria crotonensis)
Source: Sci Rep. 2022 Jan 10;12:467. doi: 10.1038/s41598-021-04533-9 (PMC8748459; doi:10.1038/s41598-021-04533-9)
Supplement: Supplementary file 5 — Supplementary Information 5. [file 41598_2021_4533_MOESM5_ESM.xlsx]

## Sheet: Sheet1
trace metal ions assumed bioavailable	concentration of free metal ion in solution (M)	concentration of free metal ion in solution (%)	concentration of element bound by EDTA model estimate (nmol/L)	potentially bioavailable fraction Mix 1× (nmol/L)	± 1 SD
Mn+2	8.2199e-13	0.096	1.84775	0.45225	0.02
Fe+3	1.1881e-23	<0.01	18.7683	3.33168	0.3
Co+2	3.5662e-17	0.007	0.0279979	0.0440021	0.006
Cu+2	6.8969e-18	0.013	1.37858	0.0214232	0.002
Zn+2	8.8537e-16	0.01	0.49992	0.0500803	0.001
MoO4-2	1.9776e-09	0.14	N.A.	N.A
