# Supplementary material for: Growth at the limits: comparing trace metal limitation of a freshwater cyanobacterium (Dolichospermum lemmermannii) and a freshwater diatom (Fragilaria crotonensis)
Source: Sci Rep. 2022 Jan 10;12:467. doi: 10.1038/s41598-021-04533-9 (PMC8748459; doi:10.1038/s41598-021-04533-9)
Supplement: Supplementary file 6 — Supplementary Information 6. [file 41598_2021_4533_MOESM6_ESM.xlsx]

## Sheet: Sheet1
	Treatment	Mn	±1SD	Fe	±1SD	Co	±1SD	Cu	±1SD	Zn	±1SD	Mo	±1SD
		nmol/L	nmol/L	nmol/L	nmol/L	nmol/L	nmol/L	nmol/L	nmol/L	nmol/L	nmol/L	nmol/L	nmol/L
Dolichospermum lemmermannii start	Mix 1x	3.822	0.059	46.737	2.558	0.095	0.012	1.738	0.134	9.677	0.426	2.71	0.146
Dolichospermum lemmermannii start	Mix 2x	4.915	0.076	59.45	3.254	0.093	0.012	3.033	0.234	6.664	0.293	4.732	0.255
Dolichospermum lemmermannii start	Mix 10x	18.748	0.29	178.888	9.79	0.327	0.041	12.659	0.976	6.848	0.301	20.742	1.117
Dolichospermum lemmermannii start	Mn 2x	2.672	0.041	17.692	0.968	0.032	0.004	1.056	0.081	-0.327	0.014	1.046	0.056
Dolichospermum lemmermannii start	Fe 10x	3.75	0.058	182.648	9.996	0.091	0.011	1.685	0.13	5.747	0.253	2.595	0.14
Dolichospermum lemmermannii start	Cu 2x	2.13	0.033	44.946	2.46	0.062	0.008	12.335	0.952	2.994	0.132	2.689	0.145
Dolichospermum lemmermannii start	Co 2x	4.332	0.067	47.99	2.626	0.126	0.016	2.113	0.163	8.607	0.379	2.804	0.151
Dolichospermum lemmermannii start	Zn 2x	2.064	0.032	10.887	0.596	0.03	0.004	0.828	0.064	7.154	0.315	0.54	0.029
Dolichospermum lemmermannii start	Mo 10x	3.367	0.052	36.351	1.989	0.094	0.012	2.045	0.158	3.193	0.14	21.055	1.134
Dolichospermum lemmermannii final	Mix1x	3.622	0.056	43.5	2.4	0.095	0.012	1.66	0.13	-0.339	0.015	2.95	0.16
Dolichospermum lemmermannii final	Mix 2x	5.042	0.078	59.5	3.3	0.132	0.017	3.29	0.25	-0.1402	0.0062	4.92	0.26
Dolichospermum lemmermannii final	Mix10x	20.75	0.32	205.9	11.3	0.46	0.058	13.6	1.1	2.84	0.13	22.4	1.2
Dolichospermum lemmermannii final	Mn 2x	5.133	0.079	45.8	2.5	0.112	0.014	2.32	0.18	4.17	0.18	2.69	0.14
Dolichospermum lemmermannii final	Fe10x	3.713	0.057	209.5	11.5	0.087	0.011	1.49	0.11	2.52	0.11	2.88	0.15
Dolichospermum lemmermannii final	Cu2x	3.386	0.052	38	2.1	0.084	0.01	3.12	0.24	-0.63	0.028	2.76	0.15
Dolichospermum lemmermannii final	Co2x	3.276	0.051	44.8	2.4	0.126	0.016	2.18	0.17	5.58	0.25	2.7	0.15
Dolichospermum lemmermannii final	Zn2x	3.786	0.059	48.7	2.7	0.234	0.029	2.62	0.2	39.3	1.7	2.86	0.15
Dolichospermum lemmermannii final	Mo10x	3.513	0.054	45.7	2.5	0.111	0.014	1.77	0.14	-0.217	0.01	22.41	1.21
Fragilaria crotonensis start	Mix 1x	2.166	0.034	44.9	2.5	0.068	0.009	1.77	0.14	4.58	0.2	3.12	0.17
Fragilaria crotonensis start	Mix 2x	3.604	0.056	63.9	3.5	0.112	0.014	3.2	0.25	3.24	0.14	4.78	0.26
Fragilaria crotonensis start	Mix 10x	18.57	0.29	180.9	9.9	0.316	0.04	12.86	0.99	13.73	0.6	21.4	1.2
Fragilaria crotonensis start	Mn 2x	3.95	0.061	72.5	4	0.085	0.011	1.62	0.12	6.21	0.27	2.7	0.15
Fragilaria crotonensis start	Fe 10x	2.33	0.04	191.6	10.5	0.0879	0.011	1.87	0.14	5.09	0.22	2.69	0.14
Fragilaria crotonensis start	Cu 2x	2.039	0.032	45.8	2.5	0.0991	0.0124	3.05	0.24	4.45	0.2	2.95	0.16
Fragilaria crotonensis start	Co 2x	2.476	0.038	50	2.7	0.072	0.009	2.01	0.16	10.01	0.44	2.5	0.13
Fragilaria crotonensis start	Zn 2x	2.421	0.037	49.2	2.7	0.065	0.008	1.81	0.14	7.37	0.32	2.65	0.14
Fragilaria crotonensis start	Mo 10x	2.039	0.032	44.4	2.4	0.049	0.0062	1.51	0.12	8.35	0.37	20.64	1.11
Fragilaria crotonensis final	Mix1x	2.184	0.034	50	2.7	0.0568	0.0071	1.59	0.12	-1.46	0.06	2.95	0.16
Fragilaria crotonensis final	Mix 2x	3.895	0.06	67	3.7	0.081	0.01	2.93	0.23	-0.461	0.02	5.15	0.28
Fragilaria crotonensis final	Mix10x	18.57	0.29	204.1	11.2	0.299	0.037	13.3	1	3.44	0.15	22.5	1.2
Fragilaria crotonensis final	Mn 2x	3.622	0.056	46.9	2.6	0.0643	0.0081	1.91	0.15	-0.217	0.01	2.94	0.16
Fragilaria crotonensis final	Fe10x	2.385	0.037	216.7	11.9	0.109	0.014	1.49	0.11	-1.455	0.064	3.03	0.16
Fragilaria crotonensis final	Cu2x	2.257	0.035	47.1	2.6	0.092	0.012	3	0.23	-0.951	0.042	2.94	0.16
Fragilaria crotonensis final	Co2x	2.53	0.039	97.4	5.3	0.104	0.013	1.42	0.11	-1.073	0.047	2.8	0.15
Fragilaria crotonensis final	Zn2x	2.476	0.038	46.9	2.6	0.131	0.016	2.04	0.16	2.28	0.1	2.71	0.15
Fragilaria crotonensis final	Mo10x	2.33	0.036	40.5	2.2	0.219	0.027	1.68	0.13	5.37	0.24	22.51	1.21
