# Supplementary material for: Growth at the limits: comparing trace metal limitation of a freshwater cyanobacterium (Dolichospermum lemmermannii) and a freshwater diatom (Fragilaria crotonensis)
Source: Sci Rep. 2022 Jan 10;12:467. doi: 10.1038/s41598-021-04533-9 (PMC8748459; doi:10.1038/s41598-021-04533-9)
Supplement: Supplementary file 7 — Supplementary Information 7. [file 41598_2021_4533_MOESM7_ESM.xlsx]

## Sheet: Dolichospermum lemmermannii
treatment	maximum growth rate∙day-1	maximum biomass cells∙ml-1			D. lemmermannii growth rate								D. lemmermannii maximum growth rate
Mix 1x	0.648877	33463.3		ANOVA	Df	Sum.Sq	Mean.Sq	F.value	Pr..F.			ANOVA	Df	Sum.Sq	Mean.Sq	F.value	Pr..F.
Mix 1x	0.372428	29230.8			14	2.59644	0.18546	10.5666	4.89908e-08				14	1.27079	0.0907708	5.83013	2.64027e-05
Mix 1x	0.55556	19854.9			30	0.526548	0.0175516						30	0.467077	0.0155692
Mix 2x	0.307521	41829.1
Mix 2x	0.387448	28060.3		TUKEY	treatment		diff	lower	upper	p -value		TUKEY	treatment		diff	lower	upper	p -value
Mix 2x	0.546116	41131.9			Mix 2x-Mix 1x 0.131824857 -0.26678812 0.53043783 9.945002e-01								Mix 2x-Mix 1x -0.111926687 -0.48735471 0.263501335 9.980161e-01
Mix 10x	0.54698	58093.9			Mix 10x-Mix 1x 0.491312852 0.09269988 0.88992583 5.987782e-03								Mix 10x-Mix 1x 0.017401141 -0.35802688 0.392829163 1.000000e+00
Mix 10x	0.634303	118762			Mn 2x-Mix 1x -0.318275312 -0.71688829 0.08033766 2.336989e-01								Mn 2x-Mix 1x -0.138692893 -0.51412092 0.236735129 9.849898e-01
Mix 10x	0.447785	83831.7			Mn 10x-Mix 1x -0.045509242 -0.44412222 0.35310373 1.000000e+00								Mn 10x-Mix 1x 0.003425049 -0.37200297 0.378853072 1.000000e+00
Mn 2x	0.592812	9376.68			Fe 2x-Mix 1x 0.318372792 -0.08024018 0.71698577 2.333211e-01								Fe 2x-Mix 1x 0.199361016 -0.17606701 0.574789038 8.065139e-01
Mn 2x	0.394999	13594.4			Fe 10x-Mix 1x 0.466188736 0.06757576 0.86480171 1.089349e-02								Fe 10x-Mix 1x 0.358552476 -0.01687555 0.733980498 7.275547e-02
Mn 2x	0.172975	16905.9			Cu 2x-Mix 1x -0.196685483 -0.59529846 0.20192749 8.725957e-01								Cu 2x-Mix 1x 0.022718374 -0.35270965 0.398146396 1.000000e+00
Mn 10x	0.577788	23026.1			Cu 10x-Mix 1x -0.252652565 -0.65126554 0.14596041 5.746373e-01								Cu 10x-Mix 1x -0.326442259 -0.70187028 0.048985763 1.418709e-01
Mn 10x	0.711619	26910			Co 2x-Mix 1x -0.122751609 -0.52136458 0.27586137 9.972510e-01								Co 2x-Mix 1x -0.119136592 -0.49456461 0.256291431 9.963031e-01
Mn 10x	0.297732	22888.2			Co 10x-Mix 1x -0.119713964 -0.51832694 0.27889901 9.978627e-01								Co 10x-Mix 1x -0.070651232 -0.44607925 0.304776791 9.999893e-01
Fe 2x	0.564938	66182.9			Zn 2x-Mix 1x 0.026849714 -0.37176326 0.42546269 1.000000e+00								Zn 2x-Mix 1x -0.197894272 -0.57332229 0.177533751 8.140283e-01
Fe 2x	0.796579	39985.5			Zn 10x-Mix 1x -0.095996012 -0.49460899 0.30261696 9.998014e-01								Zn 10x-Mix 1x -0.102429235 -0.47785726 0.272998787 9.992138e-01
Fe 2x	0.81343	66182.9			Mo 2x-Mix 1x -0.069396192 -0.46800917 0.32921678 9.999959e-01								Mo 2x-Mix 1x -0.269115285 -0.64454331 0.106312738 3.838443e-01
Fe 10x	0.941331	81625.6			Mo 10x-Mix 1x -0.194948357 -0.59356133 0.20366462 8.792995e-01								Mo 10x-Mix 1x -0.172493979 -0.54792200 0.202934043 9.192495e-01
Fe 10x	0.828416	51843.3			Mix 10x-Mix 2x 0.359487995 -0.03912498 0.75810097 1.110851e-01								Mix 10x-Mix 2x 0.129327828 -0.24610019 0.504755850 9.919520e-01
Fe 10x	0.882774	114901			Mn 2x-Mix 2x -0.450100169 -0.84871314 -0.05148720 1.585929e-02								Mn 2x-Mix 2x -0.026766206 -0.40219423 0.348661816 1.000000e+00
Co 2x	0.313385	26797.5			Mn 10x-Mix 2x -0.177334099 -0.57594707 0.22127887 9.353290e-01								Mn 10x-Mix 2x 0.115351736 -0.26007629 0.490779759 9.973121e-01
Co 2x	0.429878	27188.9			Fe 2x-Mix 2x 0.186547935 -0.21206504 0.58516091 9.087430e-01								Fe 2x-Mix 2x 0.311287703 -0.06414032 0.686715725 1.896890e-01
Co 2x	0.476191	11416.5			Fe 10x-Mix 2x 0.334363879 -0.06424909 0.73297685 1.772302e-01								Fe 10x-Mix 2x 0.470479163 0.09505114 0.845907185 4.909783e-03
Co 10x	0.493097	27300.4			Cu 2x-Mix 2x -0.328510340 -0.72712331 0.07010263 1.964217e-01								Cu 2x-Mix 2x 0.134645061 -0.24078296 0.510073083 9.884203e-01
Co 10x	0.370598	21233.7			Cu 10x-Mix 2x -0.384477422 -0.78309040 0.01413555 6.730146e-02								Cu 10x-Mix 2x -0.214515572 -0.58994359 0.160912450 7.216511e-01
Co 10x	0.501215	14653.4			Co 2x-Mix 2x -0.254576466 -0.65318944 0.14403651 5.630341e-01								Co 2x-Mix 2x -0.007209905 -0.38263793 0.368218118 1.000000e+00
Cu 2x	0.465043	18823.1			Co 10x-Mix 2x -0.251538820 -0.65015179 0.14707415 5.813588e-01								Co 10x-Mix 2x 0.041275455 -0.33415257 0.416703478 1.000000e+00
Cu 2x	0.530552	17289.3			Zn 2x-Mix 2x -0.104975143 -0.50358812 0.29363783 9.994633e-01								Zn 2x-Mix 2x -0.085967585 -0.46139561 0.289460438 9.998885e-01
Cu 2x	0.649424	15337.3			Zn 10x-Mix 2x -0.227820869 -0.62643384 0.17079210 7.213269e-01								Zn 10x-Mix 2x 0.009497452 -0.36593057 0.384925474 1.000000e+00
Cu 10x	0.178697	15476.8			Mo 2x-Mix 2x -0.201221049 -0.59983402 0.19739192 8.541240e-01								Mo 2x-Mix 2x -0.157188598 -0.53261662 0.218239425 9.584996e-01
Cu 10x	0.220384	13664.2			Mo 10x-Mix 2x -0.326773214 -0.72538619 0.07183976 2.024117e-01								Mo 10x-Mix 2x -0.060567292 -0.43599531 0.314860730 9.999984e-01
Cu 10x	0.198457	16034.5			Mn 2x-Mix 10x -0.809588164 -1.20820114 -0.41097519 2.226059e-06								Mn 2x-Mix 10x -0.156094034 -0.53152206 0.219333988 9.606506e-01
Zn 2x	0.324829	29419.8			Mn 10x-Mix 10x -0.536822094 -0.93543507 -0.13820912 1.970435e-03								Mn 10x-Mix 10x -0.013976092 -0.38940411 0.361451931 1.000000e+00
Zn 2x	0.275313	30333.8			Fe 2x-Mix 10x -0.172940060 -0.57155303 0.22567291 9.459507e-01								Fe 2x-Mix 10x 0.181959875 -0.19346815 0.557387897 8.858467e-01
Zn 2x	0.38304	26197.4			Fe 10x-Mix 10x -0.025124116 -0.42373709 0.37348886 1.000000e+00								Fe 10x-Mix 10x 0.341151335 -0.03427669 0.716579357 1.053378e-01
Zn 10x	0.588376	12960.8			Cu 2x-Mix 10x -0.687998335 -1.08661131 -0.28938536 4.466058e-05								Cu 2x-Mix 10x 0.005317233 -0.37011079 0.380745255 1.000000e+00
Zn 10x	0.214162	22308.8			Cu 10x-Mix 10x -0.743965417 -1.14257839 -0.34535244 1.109403e-05								Cu 10x-Mix 10x -0.343843400 -0.71927142 0.031584622 9.959641e-02
Zn 10x	0.46704	34608.1			Co 2x-Mix 10x -0.614064460 -1.01267743 -0.21545149 2.859965e-04								Co 2x-Mix 10x -0.136537733 -0.51196576 0.238890290 9.869028e-01
Mo 2x	0.223484	18125.9			Co 10x-Mix 10x -0.611026815 -1.00963979 -0.21241384 3.086915e-04								Co 10x-Mix 10x -0.088052373 -0.46348040 0.287375650 9.998530e-01
Mo 2x	0.224609	29280.3			Zn 2x-Mix 10x -0.464463138 -0.86307611 -0.06585016 1.134481e-02								Zn 2x-Mix 10x -0.215295413 -0.59072344 0.160132610 7.169846e-01
Mo 2x	0.321425	22657.4			Zn 10x-Mix 10x -0.587308864 -0.98592184 -0.18869589 5.599587e-04								Zn 10x-Mix 10x -0.119830376 -0.49525840 0.255597646 9.960879e-01
Mo 10x	0.353377	20496.2			Mo 2x-Mix 10x -0.560709044 -0.95932202 -0.16209607 1.088962e-03								Mo 2x-Mix 10x -0.286516426 -0.66194445 0.088911597 2.928113e-01
Mo 10x	0.230417	11259			Mo 10x-Mix 10x -0.686261209 -1.08487418 -0.28764823 4.664508e-05								Mo 10x-Mix 10x -0.189895120 -0.56532314 0.185532902 8.524237e-01
Mo 10x	0.475588	21890.5			Mn 10x-Mn 2x 0.272766070 -0.12584690 0.67137904 4.555246e-01								Mn 10x-Mn 2x 0.142117943 -0.23331008 0.517545965 9.815109e-01
					Fe 2x-Mn 2x 0.636648104 0.23803513 1.03526108 1.620716e-04								Fe 2x-Mn 2x 0.338053909 -0.03737411 0.713481932 1.122895e-01
					Fe 10x-Mn 2x 0.784464048 0.38585107 1.18307702 4.100769e-06								Fe 10x-Mn 2x 0.497245369 0.12181735 0.872673392 2.452295e-03
					Cu 2x-Mn 2x 0.121589829 -0.27702314 0.52020280 9.975003e-01								Cu 2x-Mn 2x 0.161411267 -0.21401676 0.536839289 9.494149e-01
					Cu 10x-Mn 2x 0.065622748 -0.33299023 0.46423572 9.999980e-01								Cu 10x-Mn 2x -0.187749366 -0.56317739 0.187678657 8.619364e-01
					Co 2x-Mn 2x 0.195523704 -0.20308927 0.59413668 8.771023e-01								Co 2x-Mn 2x 0.019556302 -0.35587172 0.394984324 1.000000e+00
					Co 10x-Mn 2x 0.198561349 -0.20005163 0.59717432 8.651243e-01								Co 10x-Mn 2x 0.068041662 -0.30738636 0.443469684 9.999933e-01
					Zn 2x-Mn 2x 0.345125027 -0.05348795 0.74373800 1.458091e-01								Zn 2x-Mn 2x -0.059201378 -0.43462940 0.316226644 9.999988e-01
					Zn 10x-Mn 2x 0.222279300 -0.17633367 0.62089227 7.519027e-01								Zn 10x-Mn 2x 0.036263658 -0.33916436 0.411691680 1.000000e+00
					Mo 2x-Mn 2x 0.248879120 -0.14973385 0.64749209 5.974092e-01								Mo 2x-Mn 2x -0.130422391 -0.50585041 0.245005631 9.913068e-01
					Mo 10x-Mn 2x 0.123326956 -0.27528602 0.52193993 9.971201e-01								Mo 10x-Mn 2x -0.033801086 -0.40922911 0.341626937 1.000000e+00
					Fe 2x-Mn 10x 0.363882034 -0.03473094 0.76249501 1.019649e-01								Fe 2x-Mn 10x 0.195935967 -0.17949206 0.571363989 8.238397e-01
					Fe 10x-Mn 10x 0.511697978 0.11308500 0.91031095 3.652854e-03								Fe 10x-Mn 10x 0.355127427 -0.02030060 0.730555449 7.836354e-02
					Cu 2x-Mn 10x -0.151176241 -0.54978922 0.24743673 9.812177e-01								Cu 2x-Mn 10x 0.019293324 -0.35613470 0.394721347 1.000000e+00
					Cu 10x-Mn 10x -0.207143323 -0.60575630 0.19146965 8.279733e-01								Cu 10x-Mn 10x -0.329867308 -0.70529533 0.045560714 1.325439e-01
					Co 2x-Mn 10x -0.077242366 -0.47585534 0.32137061 9.999847e-01								Co 2x-Mn 10x -0.122561641 -0.49798966 0.252866381 9.951377e-01
					Co 10x-Mn 10x -0.074204721 -0.47281770 0.32440825 9.999906e-01								Co 10x-Mn 10x -0.074076281 -0.44950430 0.301351741 9.999809e-01
					Zn 2x-Mn 10x 0.072358956 -0.32625402 0.47097193 9.999931e-01								Zn 2x-Mn 10x -0.201319321 -0.57674734 0.174108701 7.962672e-01
					Zn 10x-Mn 10x -0.050486770 -0.44909974 0.34812620 9.999999e-01								Zn 10x-Mn 10x -0.105854285 -0.48128231 0.269573738 9.988857e-01
					Mo 2x-Mn 10x -0.023886950 -0.42249992 0.37472602 1.000000e+00								Mo 2x-Mn 10x -0.272540334 -0.64796836 0.102887688 3.648079e-01
					Mo 10x-Mn 10x -0.149439115 -0.54805209 0.24917386 9.829707e-01								Mo 10x-Mn 10x -0.175919028 -0.55134705 0.199508994 9.079865e-01
					Fe 10x-Fe 2x 0.147815944 -0.25079703 0.54642892 9.844920e-01								Fe 10x-Fe 2x 0.159191460 -0.21623656 0.534619482 9.543485e-01
					Cu 2x-Fe 2x -0.515058275 -0.91367125 -0.11644530 3.364986e-03								Cu 2x-Fe 2x -0.176642642 -0.55207066 0.198785380 9.054874e-01
					Cu 10x-Fe 2x -0.571025357 -0.96963833 -0.17241238 8.417620e-04								Cu 10x-Fe 2x -0.525803275 -0.90123130 -0.150375253 1.157052e-03
					Co 2x-Fe 2x -0.441124400 -0.83973737 -0.04251143 1.949698e-02								Co 2x-Fe 2x -0.318497608 -0.69392563 0.056930415 1.655666e-01
					Co 10x-Fe 2x -0.438086755 -0.83669973 -0.03947378 2.089709e-02								Co 10x-Fe 2x -0.270012248 -0.64544027 0.105415775 3.788098e-01
					Zn 2x-Fe 2x -0.291523078 -0.69013605 0.10708990 3.537899e-01								Zn 2x-Fe 2x -0.397255288 -0.77268331 -0.021827265 3.016454e-02
					Zn 10x-Fe 2x -0.414368804 -0.81298178 -0.01575583 3.554196e-02								Zn 10x-Fe 2x -0.301790251 -0.67721827 0.073637771 2.254606e-01
					Mo 2x-Fe 2x -0.387768984 -0.78638196 0.01084399 6.285350e-02								Mo 2x-Fe 2x -0.468476301 -0.84390432 -0.093048278 5.169030e-03
					Mo 10x-Fe 2x -0.513321149 -0.91193412 -0.11470817 3.510920e-03								Mo 10x-Fe 2x -0.371854995 -0.74728302 0.003573027 5.419882e-02
					Cu 2x-Fe 10x -0.662874219 -1.06148719 -0.26426125 8.384115e-05								Cu 2x-Fe 10x -0.335834102 -0.71126212 0.039593920 1.175065e-01
					Cu 10x-Fe 10x -0.718841301 -1.11745427 -0.32022833 2.068606e-05								Cu 10x-Fe 10x -0.684994735 -1.06042276 -0.309566713 1.676560e-05
					Co 2x-Fe 10x -0.588940345 -0.98755332 -0.19032737 5.375141e-04								Co 2x-Fe 10x -0.477689068 -0.85311709 -0.102261045 4.077113e-03
					Co 10x-Fe 10x -0.585902700 -0.98451567 -0.18728973 5.800492e-04								Co 10x-Fe 10x -0.429203708 -0.80463173 -0.053775685 1.392324e-02
					Zn 2x-Fe 10x -0.439339022 -0.83795200 -0.04072605 2.030880e-02								Zn 2x-Fe 10x -0.556446748 -0.93187477 -0.181018725 5.128816e-04
					Zn 10x-Fe 10x -0.562184748 -0.96079772 -0.16357177 1.049629e-03								Zn 10x-Fe 10x -0.460981711 -0.83640973 -0.085553689 6.262168e-03
					Mo 2x-Fe 10x -0.535584928 -0.93419790 -0.13697195 2.031600e-03								Mo 2x-Fe 10x -0.627667761 -1.00309578 -0.252239738 7.668177e-05
					Mo 10x-Fe 10x -0.661137093 -1.05975007 -0.26252412 8.757905e-05								Mo 10x-Fe 10x -0.531046455 -0.90647448 -0.155618433 1.007135e-03
					Cu 10x-Cu 2x -0.055967081 -0.45458006 0.34264589 9.999997e-01								Cu 10x-Cu 2x -0.349160633 -0.72458866 0.026267390 8.904109e-02
					Co 2x-Cu 2x 0.073933875 -0.32467910 0.47254685 9.999910e-01								Co 2x-Cu 2x -0.141854965 -0.51728299 0.233573057 9.817981e-01
					Co 10x-Cu 2x 0.076971520 -0.32164145 0.47558449 9.999853e-01								Co 10x-Cu 2x -0.093369605 -0.46879763 0.282058417 9.997146e-01
					Zn 2x-Cu 2x 0.223535198 -0.17507778 0.62214817 7.450816e-01								Zn 2x-Cu 2x -0.220612645 -0.59604067 0.154815377 6.845828e-01
					Zn 10x-Cu 2x 0.100689471 -0.29792350 0.49930245 9.996606e-01								Zn 10x-Cu 2x -0.125147609 -0.50057563 0.250280413 9.940714e-01
					Mo 2x-Cu 2x 0.127289291 -0.27132368 0.52590227 9.960703e-01								Mo 2x-Cu 2x -0.291833658 -0.66726168 0.083594364 2.679865e-01
					Mo 10x-Cu 2x 0.001737127 -0.39687585 0.40035010 1.000000e+00								Mo 10x-Cu 2x -0.195212353 -0.57064038 0.180215670 8.273995e-01
					Co 2x-Cu 10x 0.129900956 -0.26871202 0.52851393 9.952192e-01								Co 2x-Cu 10x 0.207305667 -0.16812236 0.582733690 7.635319e-01
					Co 10x-Cu 10x 0.132938601 -0.26567437 0.53155158 9.940452e-01								Co 10x-Cu 10x 0.255791027 -0.11963700 0.631219050 4.622916e-01
					Zn 2x-Cu 10x 0.279502279 -0.11911070 0.67811525 4.176051e-01								Zn 2x-Cu 10x 0.128547987 -0.24688004 0.503976010 9.923878e-01
					Zn 10x-Cu 10x 0.156656553 -0.24195642 0.55526953 9.747737e-01								Zn 10x-Cu 10x 0.224013024 -0.15141500 0.599441046 6.634141e-01
					Mo 2x-Cu 10x 0.183256373 -0.21535660 0.58186935 9.189229e-01								Mo 2x-Cu 10x 0.057326974 -0.31810105 0.432754997 9.999992e-01
					Mo 10x-Cu 10x 0.057704208 -0.34090877 0.45631718 9.999996e-01								Mo 10x-Cu 10x 0.153948280 -0.22147974 0.529376302 9.646331e-01
					Co 10x-Co 2x 0.003037645 -0.39557533 0.40165062 1.000000e+00								Co 10x-Co 2x 0.048485360 -0.32694266 0.423913382 9.999999e-01
					Zn 2x-Co 2x 0.149601323 -0.24901165 0.54821430 9.828125e-01								Zn 2x-Co 2x -0.078757680 -0.45418570 0.296670342 9.999601e-01
					Zn 10x-Co 2x 0.026755596 -0.37185738 0.42536857 1.000000e+00								Zn 10x-Co 2x 0.016707356 -0.35872067 0.392135379 1.000000e+00
					Mo 2x-Co 2x 0.053355416 -0.34525756 0.45196839 9.999999e-01								Mo 2x-Co 2x -0.149978693 -0.52540672 0.225449329 9.712152e-01
					Mo 10x-Co 2x -0.072196748 -0.47080972 0.32641623 9.999933e-01								Mo 10x-Co 2x -0.053357387 -0.42878541 0.322070635 9.999997e-01
					Zn 2x-Co 10x 0.146563678 -0.25204930 0.54517665 9.855919e-01								Zn 2x-Co 10x -0.127243040 -0.50267106 0.248184982 9.930744e-01
					Zn 10x-Co 10x 0.023717951 -0.37489502 0.42233093 1.000000e+00								Zn 10x-Co 10x -0.031778004 -0.40720603 0.343650019 1.000000e+00
					Mo 2x-Co 10x 0.050317771 -0.34829520 0.44893075 9.999999e-01								Mo 2x-Co 10x -0.198464053 -0.57389208 0.176963969 8.111258e-01
					Mo 10x-Co 10x -0.075234393 -0.47384737 0.32337858 9.999889e-01								Mo 10x-Co 10x -0.101842747 -0.47727077 0.273585275 9.992607e-01
					Zn 10x-Zn 2x -0.122845726 -0.52145870 0.27576725 9.972299e-01								Zn 10x-Zn 2x 0.095465036 -0.27996299 0.470893059 9.996347e-01
					Mo 2x-Zn 2x -0.096245906 -0.49485888 0.30236707 9.997954e-01								Mo 2x-Zn 2x -0.071221013 -0.44664904 0.304207009 9.999882e-01
					Mo 10x-Zn 2x -0.221798071 -0.62041104 0.17681490 7.544983e-01								Mo 10x-Zn 2x 0.025400293 -0.35002773 0.400828315 1.000000e+00
					Mo 2x-Zn 10x 0.026599820 -0.37201315 0.42521279 1.000000e+00								Mo 2x-Zn 10x -0.166686049 -0.54211407 0.208741973 9.362334e-01
					Mo 10x-Zn 10x -0.098952345 -0.49756532 0.29966063 9.997205e-01								Mo 10x-Zn 10x -0.070064744 -0.44549277 0.305363279 9.999903e-01
					Mo 10x-Mo 2x -0.125552165 -0.52416514 0.27306081 9.965639e-01								Mo 10x-Mo 2x 0.096621306 -0.27880672 0.472049328 9.995828e-01
