# Supplementary material for: Growth at the limits: comparing trace metal limitation of a freshwater cyanobacterium (Dolichospermum lemmermannii) and a freshwater diatom (Fragilaria crotonensis)
Source: Sci Rep. 2022 Jan 10;12:467. doi: 10.1038/s41598-021-04533-9 (PMC8748459; doi:10.1038/s41598-021-04533-9)
Supplement: Supplementary file 8 — Supplementary Information 8. [file 41598_2021_4533_MOESM8_ESM.xlsx]

## Sheet: Fragilaria crotonensis
treatment	maximum growth rate⋅day-1	maximum biomass cells⋅ml-1			F. crotonensis growth rate							F. crotonensis maximum biomass
				ANOVA	Df	Sum.Sq	Mean.Sq	F.value	Pr..F.		ANOVA	Df.1	Sum.Sq.1	Mean.Sq.1	F.value.1	Pr..F..1	col.names
Mix 1x	0.370558	9704.34			14	3.047e+08	2.17643e+07	1.90186	0.0684217			14	0.456714	0.0326224	0.804095	0.658456	Counts,chla
Mix 1x	0.188929	23108.9			30	3.43312e+08	1.14437e+07					30	1.21711	0.0405704			Counts,chla
Mix 1x	0.325607	9258.17
Mix 2x	0.0490474	9375.91		TUKEY	treatment		diff	lower	upper	p -value	TUKEY	treatment		diff	lower	upper	p -value
Mix 2x	0.271607	7180.66			Mix 2x-Mix 1x -4938.41239 -15116.748 5239.923 0.8850896							Mix 2x-Mix 1x -0.091654640 -0.6976893 0.5143800 0.9999993
Mix 2x	0.289476	10699.6			Mix 10x-Mix 1x -6541.03385 -16719.369 3637.302 0.5534622							Mix 10x-Mix 1x -0.081974527 -0.6880091 0.5240601 0.9999998
Mix 10x	0.0352716	8156.67			Mn 2x-Mix 1x -1780.57575 -11958.911 8397.760 0.9999957							Mn 2x-Mix 1x 0.127673229 -0.4783614 0.7337079 0.9999581
Mix 10x	0.174129	6065.22			Mn 10x-Mix 1x -3352.72912 -13531.065 6825.606 0.9947036							Mn 10x-Mix 1x 0.119752115 -0.4862825 0.7257867 0.9999806
Mix 10x	0.42977	8226.38			Fe 2x-Mix 1x -658.52384 -10836.859 9519.812 1.0000000							Fe 2x-Mix 1x 0.004837167 -0.6011975 0.6108718 1.0000000
Mn 2x	0.455127	13843.3			Fe 10x-Mix 1x -1088.79522 -11267.131 9089.540 1.0000000							Fe 10x-Mix 1x 0.023365628 -0.5826690 0.6294003 1.0000000
Mn 2x	0.60179	13126.3			Cu 2x-Mix 1x 2154.24878 -8024.087 12332.584 0.9999557							Cu 2x-Mix 1x 0.259731618 -0.3463030 0.8657662 0.9505844
Mn 2x	0.211197	9760.12			Cu 10x-Mix 1x -3274.44162 -13452.777 6903.894 0.9957774							Cu 10x-Mix 1x 0.013199942 -0.5928347 0.6192346 1.0000000
Mn 10x	0.0257374	6469.56			Co 2x-Mix 1x 223.91463 -9954.421 10402.250 1.0000000							Co 2x-Mix 1x -0.006213848 -0.6122485 0.5998208 1.0000000
Mn 10x	0.486205	11991			Co 10x-Mix 1x 1602.72474 -8575.611 11781.060 0.9999989							Co 10x-Mix 1x 0.033095345 -0.5729393 0.6391300 1.0000000
Mn 10x	0.732408	13552.6			Zn 2x-Mix 1x -3085.22963 -13263.565 7093.106 0.9976535							Zn 2x-Mix 1x -0.066675669 -0.6727103 0.5393590 1.0000000
Fe 2x	0.464846	17207.6			Zn 10x-Mix 1x -6322.07673 -16500.412 3856.259 0.6051773							Zn 10x-Mix 1x -0.178205532 -0.7842402 0.4278291 0.9982765
Fe 2x	0.135966	12574.7			Mo 2x-Mix 1x -3131.18997 -13309.526 7047.146 0.9972788							Mo 2x-Mix 1x -0.022509199 -0.6285438 0.5835254 1.0000000
Fe 2x	0.298793	10313.5			Mo 10x-Mix 1x 421.18260 -9757.153 10599.518 1.0000000							Mo 10x-Mix 1x 0.052527339 -0.5535073 0.6585620 1.0000000
Fe 10x	0.468265	12660.3			Mix 10x-Mix 2x -1602.62146 -11780.957 8575.714 0.9999989							Mix 10x-Mix 2x 0.009680114 -0.5963545 0.6157147 1.0000000
Fe 10x	0.00323627	11030.5			Mn 2x-Mix 2x 3157.83664 -7020.499 13336.172 0.9970396							Mn 2x-Mix 2x 0.219327869 -0.3867068 0.8253625 0.9874551
Fe 10x	0.48369	15114.2			Mn 10x-Mix 2x 1585.68326 -8592.652 11764.019 0.9999990							Mn 10x-Mix 2x 0.211406756 -0.3946279 0.8174414 0.9909733
Co 2x	0.224615	14394.8			Fe 2x-Mix 2x 4279.88855 -5898.447 14458.224 0.9571316							Fe 2x-Mix 2x 0.096491807 -0.5095428 0.7025264 0.9999987
Co 2x	0.385176	12850.5			Fe 10x-Mix 2x 3849.61717 -6328.718 14027.953 0.9816476							Fe 10x-Mix 2x 0.115020269 -0.4910144 0.7210549 0.9999881
Co 2x	0.256661	15497.8			Cu 2x-Mix 2x 7092.66117 -3085.674 17270.997 0.4272293							Cu 2x-Mix 2x 0.351386259 -0.2546484 0.9574209 0.7025865
Co 10x	0.433596	15553			Cu 10x-Mix 2x 1663.97076 -8514.365 11842.306 0.9999982							Cu 10x-Mix 2x 0.104854582 -0.5011800 0.7108892 0.9999962
Co 10x	0.193865	16214.8			Co 2x-Mix 2x 5162.32702 -5016.009 15340.663 0.8500787							Co 2x-Mix 2x 0.085440792 -0.5205938 0.6914754 0.9999997
Co 10x	0.35692	15111.8			Co 10x-Mix 2x 6541.13713 -3637.198 16719.473 0.5534378							Co 10x-Mix 2x 0.124749986 -0.4812846 0.7307846 0.9999682
Cu 2x	0.175842	10423.8			Zn 2x-Mix 2x 1853.18276 -8325.153 12031.518 0.9999929							Zn 2x-Mix 2x 0.024978971 -0.5810557 0.6310136 1.0000000
Cu 2x	0.751035	22336.7			Zn 10x-Mix 2x -1383.66435 -11562.000 8794.671 0.9999998							Zn 10x-Mix 2x -0.086550892 -0.6925855 0.5194837 0.9999997
Cu 2x	0.737412	15773.6			Mo 2x-Mix 2x 1807.22242 -8371.113 11985.558 0.9999948							Mo 2x-Mix 2x 0.069145441 -0.5368892 0.6751801 1.0000000
Cu 10x	0.179858	8421.59			Mo 10x-Mix 2x 5359.59498 -4818.741 15537.931 0.8150702							Mo 10x-Mix 2x 0.144181979 -0.4618526 0.7502166 0.9998270
Cu 10x	0.343628	9983.2			Mn 2x-Mix 10x 4760.45810 -5417.878 14938.794 0.9091105							Mn 2x-Mix 10x 0.209647755 -0.3963869 0.8156824 0.9916355
Cu 10x	0.401209	13843.3			Mn 10x-Mix 10x 3188.30472 -6990.031 13366.640 0.9967449							Mn 10x-Mix 10x 0.201726642 -0.4043080 0.8077613 0.9941520
Zn 2x	0.10262	10961.5			Fe 2x-Mix 10x 5882.51000 -4295.826 16060.846 0.7068463							Fe 2x-Mix 10x 0.086811694 -0.5192229 0.6928463 0.9999997
Zn 2x	0.308195	11857.8			Fe 10x-Mix 10x 5452.23863 -4726.097 15630.574 0.7973956							Fe 10x-Mix 10x 0.105340155 -0.5006945 0.7113748 0.9999960
Zn 2x	0.274252	9996.37			Cu 2x-Mix 10x 8695.28263 -1483.053 18873.618 0.1586232							Cu 2x-Mix 10x 0.341706145 -0.2643285 0.9477408 0.7384009
Zn 10x	-0.0193797	7585			Cu 10x-Mix 10x 3266.59222 -6911.743 13444.928 0.9958743							Cu 10x-Mix 10x 0.095174468 -0.5108602 0.7012091 0.9999989
Zn 10x	0.120552	6971.51			Co 2x-Mix 10x 6764.94848 -3413.387 16943.284 0.5011141							Co 2x-Mix 10x 0.075760678 -0.5302739 0.6817953 0.9999999
Zn 10x	0.249305	8548.62			Co 10x-Mix 10x 8143.75858 -2034.577 18322.094 0.2311585							Co 10x-Mix 10x 0.115069872 -0.4909648 0.7211045 0.9999881
Mo 2x	0.185342	10616.8			Zn 2x-Mix 10x 3455.80422 -6722.531 13634.140 0.9929600							Zn 2x-Mix 10x 0.015298857 -0.5907358 0.6213335 1.0000000
Mo 2x	0.382675	8755.44			Zn 10x-Mix 10x 218.95711 -9959.378 10397.293 1.0000000							Zn 10x-Mix 10x -0.096231006 -0.7022656 0.5098036 0.9999987
Mo 2x	0.24955	13305.5			Mo 2x-Mix 10x 3409.84388 -6768.492 13588.179 0.9937873							Mo 2x-Mix 10x 0.059465328 -0.5465693 0.6655000 1.0000000
Mo 10x	0.452325	16871.1			Mo 10x-Mix 10x 6962.21644 -3216.119 17140.552 0.4561295							Mo 10x-Mix 10x 0.134501865 -0.4715328 0.7405365 0.9999225
Mo 10x	0.0110507	9592.8			Mn 10x-Mn 2x -1572.15337 -11750.489 8606.182 0.9999991							Mn 10x-Mn 2x -0.007921113 -0.6139557 0.5981135 1.0000000
Mo 10x	0.5793	16871.1			Fe 2x-Mn 2x 1122.05191 -9056.284 11300.388 1.0000000							Fe 2x-Mn 2x -0.122836062 -0.7288707 0.4831986 0.9999736
					Fe 10x-Mn 2x 691.78053 -9486.555 10870.116 1.0000000							Fe 10x-Mn 2x -0.104307600 -0.7103422 0.5017270 0.9999965
					Cu 2x-Mn 2x 3934.82453 -6243.511 14113.160 0.9779602							Cu 2x-Mn 2x 0.132058390 -0.4739762 0.7380930 0.9999375
					Cu 10x-Mn 2x -1493.86587 -11672.201 8684.470 0.9999995							Cu 10x-Mn 2x -0.114473287 -0.7205079 0.4915613 0.9999888
					Co 2x-Mn 2x 2004.49038 -8173.845 12182.826 0.9999813							Co 2x-Mn 2x -0.133887077 -0.7399217 0.4721475 0.9999265
					Co 10x-Mn 2x 3383.30049 -6795.035 13561.636 0.9942280							Co 10x-Mn 2x -0.094577883 -0.7006125 0.5114567 0.9999990
					Zn 2x-Mn 2x -1304.65388 -11482.989 8873.682 0.9999999							Zn 2x-Mn 2x -0.194348898 -0.8003835 0.4116857 0.9959049
					Zn 10x-Mn 2x -4541.50098 -14719.837 5636.835 0.9339747							Zn 10x-Mn 2x -0.305878761 -0.9119134 0.3001559 0.8542611
					Mo 2x-Mn 2x -1350.61422 -11528.950 8827.721 0.9999999							Mo 2x-Mn 2x -0.150182428 -0.7562171 0.4558522 0.9997259
					Mo 10x-Mn 2x 2201.75835 -7976.577 12380.094 0.9999426							Mo 10x-Mn 2x -0.075145890 -0.6811805 0.5308887 0.9999999
					Fe 2x-Mn 10x 2694.20528 -7484.130 12872.541 0.9994326							Fe 2x-Mn 10x -0.114914948 -0.7209496 0.4911197 0.9999882
					Fe 10x-Mn 10x 2263.93391 -7914.402 12442.270 0.9999204							Fe 10x-Mn 10x -0.096386487 -0.7024211 0.5096481 0.9999987
					Cu 2x-Mn 10x 5506.97791 -4671.358 15685.314 0.7866108							Cu 2x-Mn 10x 0.139979503 -0.4660551 0.7460141 0.9998767
					Cu 10x-Mn 10x 78.28750 -10100.048 10256.623 1.0000000							Cu 10x-Mn 10x -0.106552174 -0.7125868 0.4994824 0.9999954
					Co 2x-Mn 10x 3576.64376 -6601.692 13754.979 0.9903546							Co 2x-Mn 10x -0.125965964 -0.7320006 0.4800687 0.9999643
					Co 10x-Mn 10x 4955.45386 -5222.882 15133.789 0.8826103							Co 10x-Mn 10x -0.086656770 -0.6926914 0.5193779 0.9999997
					Zn 2x-Mn 10x 267.49949 -9910.836 10445.835 1.0000000							Zn 2x-Mn 10x -0.186427785 -0.7924624 0.4196068 0.9972800
					Zn 10x-Mn 10x -2969.34761 -13147.683 7208.988 0.9984113							Zn 10x-Mn 10x -0.297957648 -0.9039923 0.3080770 0.8753490
					Mo 2x-Mn 10x 221.53915 -9956.796 10399.875 1.0000000							Mo 2x-Mn 10x -0.142261314 -0.7482959 0.4637733 0.9998516
					Mo 10x-Mn 10x 3773.91172 -6404.424 13952.247 0.9845089							Mo 10x-Mn 10x -0.067224777 -0.6732594 0.5388098 1.0000000
					Fe 10x-Fe 2x -430.27138 -10608.607 9748.064 1.0000000							Fe 10x-Fe 2x 0.018528461 -0.5875062 0.6245631 1.0000000
					Cu 2x-Fe 2x 2812.77262 -7365.563 12991.108 0.9990988							Cu 2x-Fe 2x 0.254894451 -0.3511402 0.8609291 0.9570517
					Cu 10x-Fe 2x -2615.91778 -12794.253 7562.418 0.9995891							Cu 10x-Fe 2x 0.008362775 -0.5976718 0.6143974 1.0000000
					Co 2x-Fe 2x 882.43847 -9295.897 11060.774 1.0000000							Co 2x-Fe 2x -0.011051015 -0.6170856 0.5949836 1.0000000
					Co 10x-Fe 2x 2261.24858 -7917.087 12439.584 0.9999215							Co 10x-Fe 2x 0.028258178 -0.5777764 0.6342928 1.0000000
					Zn 2x-Fe 2x -2426.70579 -12605.041 7751.630 0.9998228							Zn 2x-Fe 2x -0.071512836 -0.6775475 0.5345218 1.0000000
					Zn 10x-Fe 2x -5663.55289 -15841.889 4514.783 0.7544822							Zn 10x-Fe 2x -0.183042699 -0.7890773 0.4229919 0.9977367
					Mo 2x-Fe 2x -2472.66613 -12651.002 7705.669 0.9997808							Mo 2x-Fe 2x -0.027346366 -0.6333810 0.5786883 1.0000000
					Mo 10x-Fe 2x 1079.70644 -9098.629 11258.042 1.0000000							Mo 10x-Fe 2x 0.047690172 -0.5583445 0.6537248 1.0000000
					Cu 2x-Fe 10x 3243.04400 -6935.292 13421.380 0.9961543							Cu 2x-Fe 10x 0.236365990 -0.3696686 0.8424006 0.9762958
					Cu 10x-Fe 10x -2185.64641 -12363.982 7992.689 0.9999474							Cu 10x-Fe 10x -0.010165687 -0.6162003 0.5958689 1.0000000
					Co 2x-Fe 10x 1312.70985 -8865.626 11491.045 0.9999999							Co 2x-Fe 10x -0.029579477 -0.6356141 0.5764551 1.0000000
					Co 10x-Fe 10x 2691.51996 -7486.816 12869.856 0.9994388							Co 10x-Fe 10x 0.009729717 -0.5963049 0.6157643 1.0000000
					Zn 2x-Fe 10x -1996.43441 -12174.770 8181.901 0.9999822							Zn 2x-Fe 10x -0.090041298 -0.6960759 0.5159933 0.9999995
					Zn 10x-Fe 10x -5233.28152 -15411.617 4945.054 0.8379166							Zn 10x-Fe 10x -0.201571161 -0.8076058 0.4044635 0.9941944
					Mo 2x-Fe 10x -2042.39475 -12220.730 8135.941 0.9999766							Mo 2x-Fe 10x -0.045874827 -0.6519094 0.5601598 1.0000000
					Mo 10x-Fe 10x 1509.97781 -8668.358 11688.313 0.9999995							Mo 10x-Fe 10x 0.029161710 -0.5768729 0.6351963 1.0000000
					Cu 10x-Cu 2x -5428.69041 -15607.026 4749.645 0.8019585							Cu 10x-Cu 2x -0.246531677 -0.8525663 0.3595029 0.9667728
					Co 2x-Cu 2x -1930.33415 -12108.670 8248.001 0.9999882							Co 2x-Cu 2x -0.265945467 -0.8719801 0.3400892 0.9413181
					Co 10x-Cu 2x -551.52404 -10729.860 9626.812 1.0000000							Co 10x-Cu 2x -0.226636273 -0.8326709 0.3793983 0.9833286
					Zn 2x-Cu 2x -5239.47841 -15417.814 4938.857 0.8368310							Zn 2x-Cu 2x -0.326407288 -0.9324419 0.2796273 0.7915620
					Zn 10x-Cu 2x -8476.32552 -18654.661 1702.010 0.1849364							Zn 10x-Cu 2x -0.437937151 -1.0439718 0.1680975 0.3716728
					Mo 2x-Cu 2x -5285.43875 -15463.774 4892.897 0.8286643							Mo 2x-Cu 2x -0.282240817 -0.8882754 0.3237938 0.9116243
					Mo 10x-Cu 2x -1733.06619 -11911.402 8445.269 0.9999969							Mo 10x-Cu 2x -0.207204280 -0.8132389 0.3988303 0.9924902
					Co 2x-Cu 10x 3498.35626 -6679.979 13676.692 0.9921168							Co 2x-Cu 10x -0.019413790 -0.6254484 0.5866208 1.0000000
					Co 10x-Cu 10x 4877.16636 -5301.169 15055.502 0.8937429							Co 10x-Cu 10x 0.019895404 -0.5861392 0.6259300 1.0000000
					Zn 2x-Cu 10x 189.21199 -9989.124 10367.548 1.0000000							Zn 2x-Cu 10x -0.079875611 -0.6859102 0.5261590 0.9999999
					Zn 10x-Cu 10x -3047.63511 -13225.971 7130.701 0.9979269							Zn 10x-Cu 10x -0.191405474 -0.7974401 0.4146291 0.9964708
					Mo 2x-Cu 10x 143.25165 -10035.084 10321.587 1.0000000							Mo 2x-Cu 10x -0.035709141 -0.6417438 0.5703255 1.0000000
					Mo 10x-Cu 10x 3695.62422 -6482.711 13873.960 0.9870906							Mo 10x-Cu 10x 0.039327397 -0.5667072 0.6453620 1.0000000
					Co 10x-Co 2x 1378.81011 -8799.526 11557.146 0.9999998							Co 10x-Co 2x 0.039309194 -0.5667254 0.6453438 1.0000000
					Zn 2x-Co 2x -3309.14426 -13487.480 6869.191 0.9953259							Zn 2x-Co 2x -0.060461821 -0.6664964 0.5455728 1.0000000
					Zn 10x-Co 2x -6545.99137 -16724.327 3632.344 0.5522940							Zn 10x-Co 2x -0.171991684 -0.7780263 0.4340429 0.9988070
					Mo 2x-Co 2x -3355.10460 -13533.440 6823.231 0.9946678							Mo 2x-Co 2x -0.016295351 -0.6223300 0.5897393 1.0000000
					Mo 10x-Co 2x 197.26796 -9981.068 10375.604 1.0000000							Mo 10x-Co 2x 0.058741187 -0.5472934 0.6647758 1.0000000
					Zn 2x-Co 10x -4687.95437 -14866.290 5490.381 0.9179144							Zn 2x-Co 10x -0.099771015 -0.7058056 0.5062636 0.9999980
					Zn 10x-Co 10x -7924.80147 -18103.137 2253.534 0.2658503							Zn 10x-Co 10x -0.211300878 -0.8173355 0.3947337 0.9910143
					Mo 2x-Co 10x -4733.91471 -14912.250 5444.421 0.9123996							Mo 2x-Co 10x -0.055604544 -0.6616392 0.5504301 1.0000000
					Mo 10x-Co 10x -1181.54214 -11359.878 8996.793 1.0000000							Mo 10x-Co 10x 0.019431993 -0.5866026 0.6254666 1.0000000
					Zn 10x-Zn 2x -3236.84710 -13415.183 6941.489 0.9962253							Zn 10x-Zn 2x -0.111529863 -0.7175645 0.4945048 0.9999919
					Mo 2x-Zn 2x -45.96034 -10224.296 10132.375 1.0000000							Mo 2x-Zn 2x 0.044166470 -0.5618682 0.6502011 1.0000000
					Mo 10x-Zn 2x 3506.41223 -6671.923 13684.748 0.9919484							Mo 10x-Zn 2x 0.119203008 -0.4868316 0.7252376 0.9999816
					Mo 2x-Zn 10x 3190.88676 -6987.449 13369.222 0.9967188							Mo 2x-Zn 10x 0.155696333 -0.4503383 0.7617310 0.9995908
					Mo 10x-Zn 10x 6743.25933 -3435.076 16921.595 0.5061364							Mo 10x-Zn 10x 0.230732871 -0.3753018 0.8367675 0.9805962
					Mo 10x-Mo 2x 3552.37257 -6625.963 13730.708 0.9909316							Mo 10x-Mo 2x 0.075036538 -0.5309981 0.6810712 0.9999999
